# Supplementary material for: Comparative Histology of C Thyrocytes in Four Domestic Animal Species: Dog, Pig, Horse, and Cattle
Source: Animals (Basel). 2022 May 23;12(10):1324. doi: 10.3390/ani12101324 (PMC9137929; doi:10.3390/ani12101324)
Supplement: Supplementary file 1 [file animals-12-01324-s001.zip]

Archive with 1 entries (1 files):
- animals-1703632-supplementary.pdf
